# Supplementary material for: Cuban Sugar Cane Wax Alcohol Exhibited Enhanced Antioxidant, Anti-Glycation and Anti-Inflammatory Activity in Reconstituted High-Density Lipoprotein (rHDL) with Improved Structural and Functional Correlations: Comparison of Various Policosanols
Source: Int J Mol Sci. 2023 Feb 6;24(4):3186. doi: 10.3390/ijms24043186 (PMC9965296; doi:10.3390/ijms24043186)
Supplement: Supplementary file 1 [file ijms-24-03186-s001.zip]

Archive with 1 entries (1 files):
- ijms-2162130-supplementary.pdf
